# Supplementary material for: Cytotoxic Activity of Piperazin-2-One-Based Structures: Cyclic Imines, Lactams, Aminophosphonates, and Their Derivatives
Source: Materials (Basel). 2021 Apr 22;14(9):2138. doi: 10.3390/ma14092138 (PMC8122789; doi:10.3390/ma14092138)
Supplement: Supplementary file 1 [file materials-14-02138-s001.zip]

Archive with 1 entries (1 files):
- materials-1172118-supplementary.pdf
